# Supplementary material for: Development and validation of four one-step real-time RT-LAMP assays for specific detection of each dengue virus serotype
Source: PLoS Negl Trop Dis. 2018 May 29;12(5):e0006381. doi: 10.1371/journal.pntd.0006381 (PMC5973574; doi:10.1371/journal.pntd.0006381)
Supplement: S1 Table — (CSV) [file pntd.0006381.s007.csv]

Table S1. Detailed primers to detect DENV1 by RT-LAMP.
Set number	Clusters	Set location (nt)	Oligo name	Oligo sequence (5�-3�)
1.1.	5	299-538	0F3_D15	AGCCATACCTCCAACAGCAGGA
			0B3_D15	AGTGACTTTCCTCTTTCCTGCTTGC
			0FIP_D15	TGGTCACGGATCTTTTTCTCCTGTTCATGGCTAGATGGAGCTCATTCAAGAAGA
			0BIP_D15	GCTCCTCATGCTGCTGCCCAATGTGTGGCTCTCCCCCTCGT
			0FLOOP_D15	CCCCGTAACACTTTGATCGCTCCA
			0BLOOP_D15	GCCCTGGCGTTCCATTTGACCA
1.2.	15	299-576	0F3_D115	AGCCATACCCCCAACAGCAGGA
			0B3_D115	GGGTGCACATGTTGACACCTGCA
			0FIP_D115	AGCATGAGGAGCATGGTCACGGATGGCTAGATGGAGCTCATTCAGGAA
			0BIP_D115	CTGCCCACAGCCTTGGCGTTTGACTTTCCTCTTTCCTGCTTGCTG
			0FLOOP_D115	CCCCGTAACACTTTGATCGCTCCA
			0BLOOP_D115	CCACACGAGGGGGAGAGCCA
1.3.	12, 17 & 8	484-865	0F3_D112178	CACGAGGGGGAGAGCCGCA
			0B3_D112178	CCTGGGTGTCTCAGGGCCCA
			0FIP_D112178	GTCACCCATGTGTCTGTGGCATAGCAGGAAAGAGGAAAGTCACTTTTGT
			0BIP_D112178	ACATGTTCCCAAACTGGCGAGCAGGACATCCACGTTTCGGTTCTTGT
			0FLOOP_D112178	ACGTCATCTGGTTCCGCCTCAGT
			0BLOOP_D112178	CCACACGTGGGACTTGGTTTGGA
1.4.	4	805-1129	1F3_D14	CCTCTGAAGGCGCTTGGAGACAAATA
			1B3_D14	GCAGGGTTTGTGACCTCCGTCT
			1FIP_D14	CCTATTCCCACGCACCGCATGACCCAGGATTCACGGTGATAGCCC
			1BIP_D14	TCAGGAGCTACGTGGGTGGATGTTGTCCAGTGTTGGTTTGTCTTTTGCCA
			1FLOOP_D14	TGGATGGAGTTACCAGCATCAGCA
			1BLOOP_D14	TGGAGCATGGAAGTTGCGTCACT
1.5.	6	960-1413	0F3_D16	TCCATGGCCATGCGATGCGT
			0B3_D16	GCTGGTCTCCGGTGTGAACGG
			0FIP_D16	TGGTTTGTCTTTTGCCATGGTGGTAGGACTGTCAGGAGCAACTTGGGT
			0BIP_D16	TGTCCAACACAAGGAGAAGCCACAGAGCCCACAGCCATTGCCCC
			0FLOOP_D16	ACGCAACTTCCATGTTCCAGTACCA
			0BLOOP_D16	GCGAACTTTGTGTGTCGACGAAC
1.6.	14 & 2	1476-1915	1F3_D1142	ACGTCGGAAATACAGCTGACCGA
			1B3_D1142	TGGGTCTCAGCCACTTCCTTCTC
			1FIP_D1142	CCCGAAGTCCAAGGCAGTGGTCGGAGCCCTCACATTGGACTGC
			1BIP_D1142	TGCTGGTCACATTCAAGACAGCTCACGTCTGGATTTCTGTCGCCCCA
			1FLOOP_D1142	ACCATTGTTTGTGGACAAGCCATGA
			1BLOOP_D1142	GGAAGGAGCAATGCACACTGCG
1.7.	3	2766-3093	14F3_D13	AGGCCACAACCCATGGAACACA
			14B3_D13	TCGCTAGCTTCCAGGTCTCGT
			14FIP_D13	TGGTCATCGGGGCATTCTGGATGGAAAAGCTGGGGAAAAGCCAA
			14BIP_D13	TGGGAAGTTGAGGACTATGGGTTTGGTCTATCCAGTACCCCATGTCAGCATG
			14FLOOP_D13	TGTCTGGGCCATCTATGATGAAGGT
			14BLOOP_D13	TGCGTGACTCCTACACCCAAATGT
1.8.	19, 20 & 8	5891-6355	0F3_D119208	AGCAGGACCGATGCCAGTGAC
			0B3_D119208	GCATCCAGCCAGCGGGGTC
			0FIP_D119208	TCCGGCTCGAAGAGGGCTGGGTGCCGCCCAGAGGAGAGGA
			0BIP_D119208	AGAAGAGGAGATCTACCTGTCTGGCTTCTTTTGTCCAGATCTCCACGTCCA
			0FLOOP_D119208	TTCATCGTTGTTTAAAGGCTGTCCCA
			0BLOOP_D119208	TGGTGCTTTGACGGGGAAAGGA
1.9.	18 & 7	6542-7018	0F3_D1187	ACATGCAATGGAAGAACTGCCAGA
			0B3_D1187	GGAGTGATAATTGTTGTGGCCACTGCA
			0FIP_D1187	GCGTTGTCTGTCTGGCTCTGGAACCATAGAAACGTTGATGCTCCTAGC
			0BIP_D1187	CAGCTGGCATATGTGGTGATAGGTTTAGGGTCCAGGCTGAAGCTGGA
			0FLOOP_D1187	AGGCCGCTATCCAATGGGGCT
			0BLOOP_D1187	ACAGTAGCAGCCAATGAGATGGGA
1.10.	21	6631-7034	0F3_D121	TCCTATCAGGAAGGGGCCTAGGGA
			0B3_D121	TGTGTGCCTCATCATGGGAGTGA
			0FIP_D121	TGCGGAGTGCGTTGTCTGTCTACTGCTATGGATGGCCAGTGTGGA
			0BIP_D121	ACAGTAGCAGCCAATGAGATGGGAAGGGTCCAGGCTGAAGCTGGA
			0FLOOP_D121	TCCAGTATGATGGAGGCCGCT
			0BLOOP_D121	TGTGGCTGTTGAAAATCACCACCA
1.11.	10, 16, 17, 18 & 20	6665-7132	0F3_D110to20	CGGCCTACTCTGCGTGATGGC
			0B3_D110to20	TCCATCTTCGATATTGGCCATCCTTTG
			0FIP_D110to20	TCCCATCTCATTGGCTGCTACTGTAGCCCCATTGGATAGCGGCCT
			0BIP_D110to20	TGTGGCTGTTGAAAATCACCACCATGTGTGCCTCATCATGGGAGTGA
			0FLOOP_D110to20	TGCGTTGTCTGTCTGGCTCTGG
			0BLOOP_D110to20	TGGACCCTCTATGCAGTGGCCA
1.12.	1	6776-7246	0F3_D11	TCCAGAGCCAGACAGACAGCG
			0B3_D11	TGCAGTCCTGGTCCAATTATGGCA
			0FIP_D11	TCAATTGTGTGTCTCATCATGGGAGTGAGGACAACCAGCTAGCATATGTGGT
			0BIP_D11	CCTGACAGCCATTGCAAATCAGGCCACCGCCGCTGTCAGTGTCA
			0FLOOP_D11	CCCATCTCATTGGCTGCCACTGT
			0BLOOP_D11	GGAGTTCCACTTCTCGCCTTAGGGT
1.13.	13	8789-9234	1F3_D113	TCTGCACAAGAGAGGAGTTCACAAGA
			1B3_D113	TCTTGTGTCCCATCCGGCTGT
			1FIP_D113	CCCATCATGTTGTAGACACACGTGGCAAAGAAGCAGTGGAAGACGAAAGGTT
			1BIP_D113	ACATGTGGCTGGGAGCACGCTGTGCAGTCCTTCTCCTTCCACTCC
			1FLOOP_D113	TCCCTGTTTATGAAGCTCCCTCTCTC
			1BLOOP_D113	GAGTTCGAAGCCCTTGGTTTCATGA
1.14.	11	9590-10189	1F3_D111	TCAGCGGAGATGACTGCGTAGT
			1B3_D111	CCCAGGTGGCCCTTGCTGT
			1FIP_D111	GCGGCTAGTCTCAGGTCTCTCCTTCACACCACTTCCACCAGCTGA
			1BIP_D111	GTCCCAACCAGCCGCACCACAAGCCTATCAGGGATCCACACCAT
			1FLOOP_D111	AGTACATCAACTGCCACATTTGTGCA
			1BLOOP_D111	TGCTGTCAGTGTGGAATAGGGTTTGG
