# Supplementary material for: Development and validation of four one-step real-time RT-LAMP assays for specific detection of each dengue virus serotype
Source: PLoS Negl Trop Dis. 2018 May 29;12(5):e0006381. doi: 10.1371/journal.pntd.0006381 (PMC5973574; doi:10.1371/journal.pntd.0006381)
Supplement: S2 Table — (CSV) [file pntd.0006381.s008.csv]

Table S2. Detailed primers to detect DENV2 by RT-LAMP.
Set number	Clusters	Set location (nt)	Oligo name	Oligo sequence (5�-3�)
2.1.	13, 16 & 20	849-1317	0F3_D2131620	AGACTGTTGGTGCAACTCCACGT
			0B3_D2131620	GGCAGGCTGTTTGGCTTCCGT
			0FIP_D2131620	GCCATTATGGTGAAGCCTGGATGTAAAAGATCAGTGGCACTCGTTCCAC
			0BIP_D2131620	ACACCATAGGGACGACACATTTCCATGCCATCGTCGTCACACAGCT
			0FLOOP_D2131620	CGCGTCTCCAGTCCCATTCCC
			0BLOOP_D2131620	AGGGGTTTCAGGAGGAAGTTGGGT
2.2.	12, 14, 18 & 19	959-1460	0F3_D212141819	TGGGACTGGAGACACGAACTGA
			0B3_D212141819	CCCCATCCTCTGTCTACCATGGAGT
			0FIP_D212141819	CCATCGTCGTCACACAACTTCCATGTTGGATGTCATCAGAAGGGGCCTGG
			0BIP_D212141819	ACAGAAGCCAAACAACCTGCCACTTGCAGATGAACCTTTTGTCCTGCT
			0FLOOP_D212141819	TGTGTCGTTCCTATGGTGTATGCCA
			0BLOOP_D212141819	CGTTGCCCAACACAAGGGGA
2.3.	4	1573-1960	0F3_D24	GTGATAACACCTCACTCAGGGGAAGA
			0B3_D24	CCGTGGCCCCTGTGAGTGC
			0FIP_D24	TCCATTTGCAGCAACACCATCTCATGCAGTCGGAAATGACACAGGAAA
			0BIP_D24	ACAGGCAATGGTTCTTAGACCTGCCACAACATCCTGTTTCTTTGCATGGGG
			0FLOOP_D24	ACAGTGCCATAGCCTGTTAGTTCTGC
			0BLOOP_D24	GCCCGGAGCAGACACACAAGG
2.4.	15, 16 & 20	2376-2836	0F3_D2151620	AGGGGCGAAGAGAATGGCCA
			0B3_D2151620	GGTTCTCCAATCTTGTTACCGAGCG
			0FIP_D2151620	CGCAACCACTATCGGCCTGCATGGGTGACACAGCCTGGGACT
			0BIP_D2151620	AAAGAACTGAAATGTGGCAGTGGGATCTTGAGCTTTCTGGATAGCTGAAGC
			0FLOOP_D2151620	AGGTGCTGCGTGAGTTCATTCCT
			0BLOOP_D2151620	ACAAGTTCCAACCAGAATCCCCTTCA
2.5.	11, 19 & 9	3538-3932	1F3_D211199	ACGACCACTGCCTCTGGAAAACT
			1B3_D211199	GCTAGTAGGGCAAGATAAGTCACTCCC
			1FIP_D211199	TCCGGCTGTGACCAAGGAGTATGGTGCTGCCGATCCTGCA
			1BIP_D211199	TGGAAGAAATGCTCAGGACCCGAGCGCCCACCATAACCATCACT
			1FLOOP_D211199	TCCATCCCGTACCAGCATCCA
			1BLOOP_D211199	AGGAACGAAACATGCAATACTGCTAGT
2.6.	17 & 6	5348-5733	0F3_D2176	ACCTTCCAGCCATAGTTAGAGAAGCCA
			0B3_D2176	TGGTGCATTGCTCTGAGGAAATGGG
			0FIP_D2176	CACGATCTCCCGCCCGGTGTACGTGGCTTGAGAACATTAATCCTGGC
			0BIP_D2176	GCTGCTATCACCAGTCAGAGTGCCTCCCGGAGGAGTGGCTGTCA
			0FLOOP_D2176	TCGGCTCTGATGGCTGGGGT
			0BLOOP_D2176	ACAACCTGATCATCATGGACGAAGC
2.7.	3	6010-6377	0F3_D23	GACCCCAGGCGCTGCATGAA
			0B3_D23	AGCCAGACTGGTAGGTCTCCTCT
			0FIP_D23	CTTCATCATTTTCCAGAGGTTCCCCCTCCTGGCAGGACCCATGCCA
			0BIP_D23	GACAACATCAACACGCCTGAAGGAGCTTCTCCTCTTAAGCGGTATTCACCA
			0FLOOP_D23	CCTATTCTCCCTCTTCTTTGTGCTGC
			0BLOOP_D23	CCAGCATGTTCGAACCAGAGCGT
2.8.	10	6012-6307	25F3_D210	TCCGAGAAGATGCATGAAGCCAGT
			25B3_D210	ACTCCCCGTCTATGGCATCCACT
			25FIP_D210	TCTCCCTCTCCTTTGTGCTGCGACGGATGGTGAAGAGCGAGTGA
			25BIP_D210	ACCCCTGGAGAATGATGAGGACTGCACGTTCTGGTTCAAACATGCTAGGG
			25FLOOP_D210	GGGTTACTGGCATGGGTCCTGC
			25BLOOP_D210	TGCTCCTCGACAACATTAACACACC
2.9.	5	7909-8270	8F3_D25	AGCAAAAGAAGGCATCAAAAGAGGAGA
			8B3_D25	TTCGTCCTGCTTCTATCGTGGGA
			8FIP_D25	AGGTCCACCACTTTCCCTTCTGGTCGGACCACCACGCTGTGTCG
			8BIP_D25	GGGGCTGGTCATACTATTGTGGGGGTCACACTTTTCTGGCGGAGTGAAG
			8FLOOP_D25	TCGACGAACCATCTCAGTTTTGCTG
			8BLOOP_D25	GGCCTGACAAAAGGAGGACCAGG
2.10.	2 & 9	8769-9098	0F3_D229	TGCTGACAAAACCTTGGGACGTCG
			0B3_D229	TGTCAACCAGCTCCCAAAACCTAC
			0FIP_D229	TTCGGTTCTTGGGTTCTCGTGTCTGGTGACACAGATGGCAATGACAG
			0BIP_D229	ACGGCAGAGTGGCTTTGGAAAGATCTTCAACAGCCTCACGTGCC
			0FLOOP_D229	ACGCGCTGTTGTCCAAATGGAGT
			0BLOOP_D229	CCTTGGGGGCCATATTCACTGATGA
2.11.	14, 19 & 7	9186-9600	0F3_D214197	GCAAGGCAAAAGGTAGCAGAGCCA
			0B3_D214197	ACTTGCCCACTGCCTCTTTGGT
			0FIP_D214197	TGTAGCCTAGCCTGTGCAGCCACATGTGGCTTGGAGCACGCT
			0BIP_D214197	GCAGGATGGGACACAAGAATCACATGCCTCTTGGTGTTGGTCTTTGCA
			0FLOOP_D214197	CCTTCCACTCCACTCAGGGAGT
			0BLOOP_D214197	ACACAAGAAACTAGCCGAGGCCA
2.12.	19 & 8	9870-10298	0F3_D2198	GGGAACCTTCAAGAGGATGGAACG
			0B3_D2198	GGACTTCTTCCCATGATTCCACTGG
			0FIP_D2198	AAGACCACCCAGCTCCCTGGACACAAGTGCCTTTCTGTTCACACCA
			0BIP_D2198	CGTGACCTCAGACTGGCGGCACGGGTTTTCTTGGATCCACACCC
			0FLOOP_D2198	AGTTCATCTTGGTTTCTGCATGGGAC
			0BLOOP_D2198	ACGACGGAAGACATGCTGGCA
