# Supplementary material for: Development and validation of four one-step real-time RT-LAMP assays for specific detection of each dengue virus serotype
Source: PLoS Negl Trop Dis. 2018 May 29;12(5):e0006381. doi: 10.1371/journal.pntd.0006381 (PMC5973574; doi:10.1371/journal.pntd.0006381)
Supplement: S3 Table — (CSV) [file pntd.0006381.s009.csv]

Table S3. Detailed primers to detect DENV3 by RT-LAMP.
Set number	Clusters	Set location (nt)	Oligo name	Oligo sequence (5�-3�)
3.1.	6 & 7	580-877	0F3_D367	TCTGGAATCAACATGTGCACACTCAT
			0B3_D367	GGGCCCATGTCTCTACCTTCTCGA
			0FIP_D367	ACTGATCTCTTGTCGCGTCTATGCTACGGTCACTTACAAATGCCCCCA
			0BIP_D367	GCGTTAGCTCCCCATGTCGGCTCCAAGCTCCTTCAGCCGACA
			0FLOOP_D367	TGTTGATGTAAGGTTGCACCAGCA
			0BLOOP_D367	GGGACTGGACACACGCACCC
3.2.	14, 15 & 5	3250-3743	0F3_D314155	TACCACACCCAGACGGCGGG
			0B3_D314155	ACGCCCATTCCCATCCTGTCA
			0FIP_D314155	TCTTCTCCCATGTATCGCAGGGGAACTGTGGGACAAGAGGCCCA
			0BIP_D314155	TGGTATGGCATGGAAATCAGACCCAACCCAATCATTATTAGTGTGTGCGCCA
			0FLOOP_D314155	ACTTCCCTGACACTGTTGTTGTTCTCA
			0BLOOP_D314155	TCCTTCTCTCAGGGCAAATAACATGGA
3.3.	2	4012-4400	1F3_D32	ACTGTTGCCTGGAGAACAGCCA
			1B3_D32	TTGTGGGACACTCCTGTTTGCTC
			1FIP_D32	CCCCCTCATTCAGTGGCCAGCCCAGTGTGCCAGTCTTCGAGCA
			1BIP_D32	GCTGGACCATTAGTGGCTGGGGGCTGCTTTTTCTACAGTGAGGTCTGC
			1FLOOP_D32	GGTGGAACTCCCATAGCTGCCA
			1BLOOP_D32	AGCGTGCTACGTCATAACTGGCA
3.4.	1	4798-5288	0F3_D31	CTGATTTCATACGGAGGAGGATGGAGA
			0B3_D31	AGTCCTTTCAGTGCTTCTTCCATCTCA
			0FIP_D31	GGAGATCCTGAAGTTCCAGGCTTGATGCCGTAGAGCCTGGGAAGAA
			0BIP_D31	CGCAAACAAATGCAGAACCAGACGGTGCAACCACTCTTGTTGGTGCCA
			0FLOOP_D31	AGTGCAATTGCTCCTATTTCCCCC
			0BLOOP_D31	GGGTCAGGAAAGACGCGGAAATATCTT
3.5.	8 & 9	5892-6388	0F3_D389	GCGAGTGATCCTGGCTGGACC
			0B3_D389	AGGGATCTGAATAAGTGCGGGCA
			0FIP_D389	TCCCTTCTGGTGTGTTGATGTTGTCCGCAAAGGAGAGGGAGAGTTGGC
			0BIP_D389	AGAGAGGGAGAAGTCAGCCGCTTCTCCTTCCTTTGTCCAGATTTCCACA
			0FLOOP_D389	AGAGGCTGGCCCGTGAATATGT
			0BLOOP_D389	TCGTGGAACTCATGAGGAGGGG
3.6.	10, 11, 12, 13, 14 & 15	8223-8715	1F3_D310to15	TGGAGGAATGCTTGTGAGAAATCCAC
			1B3_D310to15	CCTGGGTGTCCTGGTGTCCACT
			1FIP_D310to15	TTGGGTGTTTCTGGTTCCGCATTCACGAAACTCCACGCACGAA
			1BIP_D310to15	GGCTCAGCCTCCTCCATGATAAATGGGGAGTTGTATCTGTCATTGCCATCTGT
			1FLOOP_D310to15	GCGACAATGTTACCTGTGCCATTAGA
			1BLOOP_D310to15	TGGGATGTGGTGCCCATGGTG
3.7.	11 & 3	8951-9386	0F3_D3113	TGGGCAAGTGTGGAAGCTGTGT
			0B3_D3113	ACCGTGCCTGTTGGAGTCGG
			0FIP_D3113	TGCAGTCCTTCTCCTTCCACTCCATGGGCAAGAGAGAGAAGAAACTTGGA
			0BIP_D3113	GGGACATTTCCAAGATACCCGGAGGCCTGTGTTCAGGGTCCATTTGCTGT
			0FLOOP_D3113	TCTCACGCGAGAACCAGTGGT
			0BLOOP_D3113	ACAGAAGATGACCTGCACAATGAGG
3.8.	12 & 4	8951-9394	0F3_D3124	TGGGCAAGTGTGGAAGCTGTGT
			0B3_D3124	TGTCCATTACCGTGCCTGTTGG
			0FIP_D3124	GGCTTCGAACTCAAGGTACCTGGCTGGGCAAGAGAGAGAAGAAACTTGGA
			0BIP_D3124	AGGGACATTTCCAAGATACCCGGAGTCGGTCGTTGAACTTTGACCACT
			0FLOOP_D3124	GCTCTACTGCCTTTTGCTTTGCCA
			0BLOOP_D3124	GGAAAAGATCACACAGCAAATGGACCC
