# Supplementary material for: Development and validation of four one-step real-time RT-LAMP assays for specific detection of each dengue virus serotype
Source: PLoS Negl Trop Dis. 2018 May 29;12(5):e0006381. doi: 10.1371/journal.pntd.0006381 (PMC5973574; doi:10.1371/journal.pntd.0006381)
Supplement: S4 Table — (CSV) [file pntd.0006381.s010.csv]

Table S4. Detailed primers to detect DENV4 by RT-LAMP.
Set number	Clusters	Set location (nt)	Oligo name	Oligo sequence (5�-3�)
4.1.	Ib	4235-4559	0F3_D45	GGCCCAATGGTGGCAGGAGG
			0B3_D45	GGACGTCCCACAGGGCTCCT
			0FIP_D45	CATGTTGGTTTCCTCGACGTCCCGGCAGCCTACGTGATGAGCGG
			0BIP_D45	ACCCTCCTGGTGAAACTGGCACTTGTGTTTTCACTTGCCACATGTACCA
			0FLOOP_D45	GCTTGAGCCTGTTATGTCTGCCA
			0BLOOP_D45	TGTCAGGTCTCTACCCCTTGGCA
4.2.	IIa & IIb	5438-5830	0F3_D412	TCGACCAGGGTGGAAATGGGA
			0B3_D412	TGGCTTGAGGCATCTTCTAGGGT
			0FIP_D412	CCATGACCTTTCCGGAATCTCTCTCTGCAACCCCTCCCGGAGCGAC
			0BIP_D412	ACACAGGGTTCGACTGGATAACAGATGTCTGTAGTGACCACAAAGTCCCA
			0FLOOP_D412	TTGGGCTGTTGCTCTGGGGA
			0BLOOP_D412	ACCAAGGGAAAACTGTGTGGTTTGT
4.3.	IIb & Ia	10315-10606	0F3_D423	TCAGGCCACTTGTGCCACGG
			0B3_D423	AGAGACAGCAGGATCTCTGGTCTTTCC
			0FIP_D423	TGTCAGTGATGGGAGGGGTCTCCGTGCTGCCTGTAGCTCCGCC
			0BIP_D423	GCCCGAAGCCAGGAGGAAGCGCGTCAATATGCTGTTTTTGTGTTGGG
			0FLOOP_D423	CGTACAGCTTCCGTGGCGCA
			0BLOOP_D423	TGGTGGAAGGACTAGAGGTTAGAGGA
